# Supplementary material for: Association Between Mental Health Literacy and Its Dimensions with Adolescent Depression and Anxiety: A Cross-Sectional Study Among 5759 Adolescents in China
Source: Behav Sci (Basel). 2026 Jun 18;16(6):1027. doi: 10.3390/bs16061027 (PMC13295392; doi:10.3390/bs16061027)
Supplement: Supplementary file 1 [file behavsci-16-01027-s001.zip]

Archive with 1 entries (1 files):
- behavsci-4225091-supplementary.pdf
